# Supplementary material for: The 2.1 Ga Old Francevillian Biota: Biogenicity, Taphonomy and Biodiversity
Source: PLoS One. 2014 Jun 25;9(6):e99438. doi: 10.1371/journal.pone.0099438 (PMC4070892; doi:10.1371/journal.pone.0099438)
Supplement: Table S1 — Sulfur isotopes data (δ34S). (XLSX) [file pone.0099438.s001.xlsx]

## Sheet: Feuil1
Specimen / section	X	Y	δ34S	± 1 s.d.
G-FB2-s-259	-4884	-2030	-23.45	0.36
	-4724	-2074	-24.9	0.36
	-4642	-2008	-26.13	0.42
	-4450	-1930	-25.58	0.37
	-4388	-2004	-23.29	0.36
	-4286	-1936	-23.62	0.35
	-4152	-2004	-23.03	0.37
	-3327	-2085	-26.12	0.36
	-3101	-1973	-21.6	0.35
	-2991	-1992	-25.6	0.37
	-2774	-1999	-24.7	0.36
	-3414	-1374	-26.02	0.36
	-4649	-932	-27.11	0.36
	-5329	-794	-26.66	0.36
	-5782	-777	-26.14	0.36
	-4970	-2780	-28.1	0.36
	-4896	-3616	-22.03	0.36
	-5061	-4035	-24.53	0.36
	-2229	-2087	-24.28	0.36
	-957	-1542	-27.3	0.36
	242	-1525	-25.89	0.36
	1524	-1534	-24.07	0.35
	3595	-366	-26.14	0.37
G-FB2-s-71	-128	-6440	-21.4	0.16
	-380	-6314	-9.38	0.15
	-338	-6228	-23.97	0.16
	-378	-6034	-21.84	0.26
	-210	-5718	-25	0.16
	-226	-5538	-18.51	0.13
	-130	-5228	-24.11	0.14
	-218	-4726	-19.38	0.16
	-360	-4470	-17.45	0.15
	-228	-4250	-20.12	0.17
	-386	-4024	-19.13	0.25
	-410	-3556	-13.96	0.14
	-400	-3236	-24.32	0.15
	-418	-2850	-19.02	0.14
	-316	-2714	-15.08	0.16
	-376	-2524	-20.35	0.18
	-270	-2234	-16.01	0.19
	-38	-2056	-21.59	0.15
	-34	-1672	-16.95	0.16
	-20	-1314	-17.86	0.14
	-54	-1030	-17.18	0.17
	-96	-862	-20.02	0.22
	12	-600	-17.63	0.13
	38	-474	-22.28	0.16
	-8	-194	-24.39	0.14
	18	-20	-21.2	0.17
	-234	506	-22.81	0.15
	-150	772	-24.68	0.15
	-322	776	-19.82	0.17
	-718	1018	-20.88	0.17
	-728	1348	-15.28	0.14
	-892	1578	-22.26	0.15
	-1096	1798	-19.43	0.15
	-1124	2148	-18.12	0.17
	-1200	2366	-12.85	0.14
	-1208	2632	-21.21	0.17
	-1248	2812	-22.79	0.17
	-1288	3134	-22.64	0.16
	-1230	3324	-15.37	0.17
	-1178	3624	-20.12	0.18
	-1108	3820	-20.71	0.17
	-1072	4170	-16.72	0.29
	-802	4368	-23.54	0.17
	-796	4542	-21.72	0.16
	-760	4788	-19.98	0.16
	-766	4944	-21.93	0.16
	-744	5184	-19.32	0.15
	-740	5398	-21.12	0.16
	-732	5588	-22.06	0.16
	-714	5836	-17.52	0.17
	-666	6076	-22.39	0.17
	-650	6352	-18.9	0.21
	-616	6592	-19.87	0.24
	-638	6972	-16.62	0.14
	-766	7168	-17.08	0.18
	-706	7368	-12.73	0.14
	-702	7548	-21.36	0.16
G-FB2-s-223	-2854	-7268	-11.33	0.19
	-2888	-7000	-10.01	0.14
	-2774	-6478	-13.17	0.15
	-2886	-6162	-14.01	0.18
	-2582	-6060	-13.8	0.17
	-2440	-5956	-12.99	0.14
	-2358	-5786	-12.62	0.15
	-2294	-5346	-12.83	0.16
	-2194	-4766	-13.11	0.15
	-2072	-4448	-8.39	0.13
	-2052	-4328	-10.36	0.16
	-2088	-4294	-13.57	0.2
	-2022	-4186	-14.12	0.17
	-1952	-3568	-11.02	0.16
	-1896	-3476	-13.26	0.15
	-2010	-3262	-11.79	0.15
	-1772	-2984	-13.77	0.15
	-1934	-2656	-10.07	0.21
	-2188	-2508	-13.81	0.14
	-1896	-2236	-12.05	0.18
	-1828	-2150	-12.73	0.14
	-1760	-1864	-13.24	0.14
	-2018	-1486	-7.92	0.13
	-2076	-1216	-13.07	0.14
	-2060	-738	-9.78	0.13
	-2166	-316	-13.41	0.15
	-2456	88	-12.38	0.15
	-2624	326	-11.84	0.19
	-2292	774	-14.1	0.15
	-2228	896	-11.48	0.15
	-2374	1136	-11.15	0.17
	-2116	2320	-12.11	0.21
	-2496	2852	-12.04	0.15
	-2354	3540	-11.25	0.18
	-2354	3824	-14.36	0.18
	-2306	3966	-12.65	0.15
	-1402	-766	-13.08	0.16
	-1662	-824	-12.15	0.15
	-1910	-822	-10.78	0.15
	-2200	-808	-13.25	0.16
	-2316	-806	-7.2	0.19
	-2422	-798	-10.13	0.17
	-2510	-764	-12.32	0.17
	-2600	-812	-4.81	0.15
	-2754	-816	-12.78	0.19
	-2958	-824	-11.85	0.16
	-3066	-718	-7.96	0.17
	-3144	-620	-7.14	0.17
G-FB2-s-272	-532	-1668	-22.81	0.18
	-508	-1422	-21.73	0.18
	-488	-1238	-24.18	0.18
	-638	-960	-25.09	0.18
	-612	-818	-25.11	0.18
	-868	-448	-24.98	0.18
	-936	-50	-23.53	0.18
	-928	202	-20.36	0.18
	-1148	336	-19.04	0.18
	-1320	480	-17.2	0.19
	5566	46	-26.36	0.18
	5126	236	-24.76	0.18
	4760	384	-24.66	0.18
	4640	494	-24.91	0.18
	4462	344	-24.87	0.18
	4418	272	-23.32	0.18
	4346	324	-22.7	0.18
	4302	522	-24.23	0.18
	3912	536	-23.73	0.18
	3730	440	-24.12	0.18
	3410	532	-24.01	0.18
	3104	488	-23.58	0.18
	2822	186	-24.72	0.18
	2284	192	-24.74	0.18
	1714	342	-24.86	0.18
	1236	508	-22.26	0.18
	844	422	-22.71	0.18
	274	376	-23.22	0.18
	-214	392	-24.1	0.18
	-606	44	-24.06	0.19
	-1176	-194	-23.08	0.19
	-3456	-1732	-24.48	0.19
	-3918	-1728	-21.3	0.2
	-4590	-1958	-26.42	0.19
	-4826	-2062	-27.1	0.18
	-5072	-1984	-25.79	0.18
G-FB2-s-573	2613	-6458	-17.97	0.11
	2619	-6106	-20.19	0.1
	2540	-6015	-23.18	0.08
	2814	-5841	-24.65	0.09
	2945	-5710	-22.94	0.06
	3014	-5522	-21.47	0.14
	2926	-5340	-25.38	0.08
	2752	-4922	-23.51	0.1
	2719	-4835	-22.89	0.11
	3010	-4716	-24.11	0.1
	2962	-4561	-24.81	0.1
	2810	-4250	-15.97	0.08
	2766	-3892	-25.17	0.09
	2713	-3605	-15.47	0.06
	2988	-3169	-14.41	0.06
	2884	-2533	-18.02	0.15
	2814	-2174	-23.32	0.1
	2552	-1813	-22.52	0.07
	2256	-1579	-21.21	0.06
	1712	-1652	-20.98	0.09
	1329	-1373	-23.12	0.07
	1391	-776	-23.71	0.06
	1504	-741	-24.27	0.05
	1647	-611	-19.93	0.09
	1748	-610	-20	0.07
	2144	-645	-17.7	0.06
	2235	-402	-17.14	0.06
	2425	-335	-17.37	0.07
	2547	26	-13.08	0.06
G-FB2-s-52	-3563	-5239	-6.2	0.11
	-3281	-5259	-19.92	0.1
	-3033	-5214	-22.18	0.11
	-2820	-5208	-17.82	0.1
	-2593	-5191	-14.88	0.1
	-2343	-5191	-13.5	0.11
	-2106	-5172	-16.65	0.12
	-1919	-5108	-20.88	0.1
	-1648	-5076	-18.33	0.13
	-1389	-5043	-22.58	0.1
	-1130	-5015	-6.25	0.11
	-877	-4979	3.15	0.11
	-627	-4979	16.35	0.11
	-392	-4970	32.94	0.11
	-286	-5062	32.67	0.11
	-4214	-1579	15.77	0.11
	-3964	-1579	9.28	0.1
	-3739	-1582	3.55	0.11
	-3516	-1583	-8.07	0.11
	-3342	-1545	-16.68	0.1
	-3155	-1575	-20.8	0.11
	-2905	-1575	-12.26	0.13
	-2626	-1584	-23.3	0.11
	-2325	-1601	-28.1	0.11
	-2046	-1632	-19.97	0.11
	-1889	-1613	-21.5	0.11
	268	2784	26.39	0.13
	518	2784	23.76	0.1
	768	2784	11.11	0.11
	981	2772	5.88	0.1
	1267	2822	-3.35	0.12
	1746	2767	-20.57	0.11
	1972	2781	-22.42	0.1
	2274	2810	-23.85	0.11
	2555	2791	-24.63	0.11
	2805	2791	-23.54	0.1
	3093	2846	-11.13	0.12
	3343	2846	-5.56	0.12
	3540	2790	5.67	0.11
	3790	2790	12.47	0.11
	2334	439	-23.22	0.12
	2421	704	-22.8	0.12
	2421	954	-28.74	0.11
	2421	1204	-26.86	0.1
	2497	1515	-20.1	0.1
	2491	1747	-22.17	0.11
	2495	2055	-18.02	0.11
	2452	2323	-21.37	0.1
	2470	2592	-17.93	0.17
	2440	2850	-29.98	0.14
	2424	3668	-21.78	0.11
	2457	3957	-23.79	0.13
	2500	4216	-20.62	0.1
	2520	4420	-19.57	0.12
	-1966	-5292	-21.33	0.12
	-2016	-4881	-15.66	0.11
	-2042	-4614	-16.77	0.12
	-2099	-4269	-27.92	0.11
	-2156	-3915	-28.21	0.1
	-2154	-3673	-23.8	0.1
	-2221	-3277	-28.94	0.11
	-2346	-3018	-23.01	0.16
	-2430	-2700	-14.93	0.1
	-2553	-2364	-9.15	0.12
	-2632	-2047	-20.42	0.1
	-2688	-1751	-21.43	0.11
	-2767	-1401	-22.81	0.11
	-2898	-1114	-21.23	0.16
	-2957	-862	-19.46	0.11
	-3058	-557	-20.87	0.1
	-3152	-275	-25.81	0.1
	-3141	-90	-28.28	0.12
	-3256	-16	-28.05	0.12
	-3314	190	-28.74	0.11
	-3426	316	-27.39	0.12
	-3508	573	-28.76	0.11
	-3530	870	-27.63	0.1
	-3648	1095	-27.51	0.12
	-3737	1304	-28.73	0.12
	-3940	1385	-27.81	0.11
	-3945	1781	-28.01	0.11
	-3876	1994	-28.55	0.11
	-3907	2278	-28.09	0.12
	-3875	2470	-27.98	0.11
	-3949	2610	-28.66	0.1
	-3871	2732	-28.64	0.11
	-4727	300	-27.55	0.11
	-4571	278	-27.53	0.12
	-4424	282	-28.26	0.11
	-4290	298	-25.31	0.1
	-4218	286	-27.24	0.1
	-3979	293	-27.76	0.1
	-3724	234	-23.01	0.1
	-3534	252	-28.03	0.11
	-3217	295	-24.91	0.11
	-2970	251	-29.13	0.11
	-2984	404	-28.62	0.11
	-3009	578	-28.67	0.11
	-2922	604	-28.51	0.11
	-1560	-1448	-28.62	0.11
	-1709	-1186	-26.54	0.1
	-1782	-1072	-27.5	0.1
	-1966	-1052	-25.17	0.11
	-2003	-927	-23.07	0.13
	-2163	-768	-25.47	0.11
	-2232	-692	-28.4	0.11
	-2390	-564	-27.23	0.1
	-2442	-385	-27.87	0.11
	-2503	-325	-22.64	0.1
	-2584	-161	-28.76	0.12
	-2719	3	-25.51	0.1
	-2872	117	-27.64	0.1
	-3023	290	-28.18	0.11
	-2523	-845	-24.07	0.11
	-2405	-795	-24.52	0.11
	-2317	-773	-28.73	0.11
	-2225	-752	-24.4	0.11
	-2234	-690	-30.67	0.12
	-2147	-650	-25.21	0.1
	-2106	-628	-27.86	0.1
	-2065	-602	-28.92	0.11
	-4358	-3452	-28.36	0.1
	-1965	215	-9.99	0.12
G-FB2-s-57 / A-A'	650	-529	-26.37	0.11
	850	-7	-27.78	0.19
	1042	961	-21.55	0.13
	880	1589	-27.09	0.23
	451	-750	-27.28	0.13
	-2606	3011	-27.23	0.14
	1053	-509	-27.66	0.13
	825	-678	-27.64	0.12
	1162	-695	-28.54	0.16
	1196	-7014	-23.75	0.21
	658	-5828	-23.35	0.18
	570	-5216	-26.54	0.18
	280	-4643	-24.74	0.16
	51	-3378	-13.27	0.1
	242	-2814	-13.54	0.16
	184	-2167	-14.87	0.14
	1108	-1889	-15.26	0.14
	1962	-1709	-9.2	0.15
	2303	-1235	-10.72	0.19
	2457	-480	-12.88	0.16
	2476	331	-5.46	0.11
	2242	1361	-6.17	0.17
	1860	2084	-13.25	0.15
	1350	2825	-10.71	0.17
	602	3292	-8.2	0.12
	-162	3812	-6.96	0.14
	-712	4371	6.79	0.14
	-1196	4469	0.95	0.12
	-1845	5541	-8.47	0.12
	-1541	6139	-8.34	0.11
	-1174	6731	-5.23	0.11
	3173	209	-27.58	0.32
	3033	150	-8.17	0.33
	2897	187	-12.94	0.32
	2723	204	-9.69	0.31
	2540	211	-7.82	0.33
	2411	217	-11.62	0.34
	2248	235	-8.14	0.32
	1972	199	-13.98	0.34
	1779	229	-24.58	0.36
	-441	4858	16.16	0.32
	-633	4658	15.54	0.32
	-752	4538	7.2	0.33
	-811	4397	9.37	0.31
	-887	4308	-13.17	0.33
	-1049	4214	-12.19	0.15
	-1199	4025	-6.14	0.12
	-1311	3922	-20.64	0.14
	-1446	3699	-8.79	0.15
	-1453	3515	-6.45	0.14
	-1546	3426	-11.79	0.13
	-1534	3282	-0.82	0.14
	-1670	3335	-9.13	0.13
	-1769	3287	-9.67	0.13
	-1805	3209	11.85	0.29
	-1867	3163	-19.01	0.19
	880	-4254	-16.04	0.14
	792	-4184	-12.73	0.13
	695	-4214	-12.52	0.13
	606	-4181	-13.72	0.18
	524	-4117	-14.08	0.13
	457	-4200	-13.13	0.15
	341	-3991	-12.54	0.13
	181	-4056	-13.95	0.14
	63	-3948	-13.27	0.14
	-214	-3914	-12.36	0.15
	-394	-3929	-16.41	0.14
	-498	-4025	-22.87	0.19
	-590	-3954	-26.45	0.12
	-748	-3379	-27.67	0.15
G-FB2-s-57/ B-B'	-3002	5438	33.2	0.36
	-2690	5452	45.2	0.35
	-2265	5429	52.96	0.36
	-1782	5462	38.25	0.36
	-1536	5416	23.43	0.37
	-1218	5438	15.43	0.35
	-952	5421	14.89	0.33
	-698	5400	-1.34	0.36
	-429	5404	-13.14	0.36
	-87	5448	-7.14	0.35
	173	5474	-4.55	0.34
	486	5441	43.47	0.57
	796	5492	12.12	0.35
	1099	5526	15.07	0.37
	1545	5503	28.62	0.37
	1831	5508	31.82	0.37
	2137	5563	52.73	0.36
	2410	5582	50.33	0.37
	2740	5636	35.75	0.38
	2953	5596	32.12	0.36
	3311	5597	44.13	0.36
	-2741	-34	43.06	0.37
	-2430	-43	37.85	0.36
	-1984	-13	33.7	0.34
	-1891	-2	33.08	0.34
	-1614	126	44.15	0.33
	-1311	2	32.76	0.35
	-1004	24	23.3	0.35
	-738	30	7.13	0.45
	-366	113	2.36	0.35
	-82	138	-13.15	0.35
	257	139	-14.86	0.36
	519	211	-10.92	0.34
	806	305	-11.22	0.33
	1118	225	-0.3	0.34
	1408	299	14.88	0.35
	1791	275	-6.92	0.36
	2061	261	28.61	0.35
	2341	250	44.25	0.34
	2671	256	36.05	0.36
	2946	249	32.97	0.36
	3261	244	34.57	0.34
	3632	208	47.15	0.35
	270	5640	-2.41	0.33
	249	5245	-15.55	0.59
	280	4895	-10.76	0.36
	308	4496	-12.53	0.35
	340	4224	-7.46	0.36
	368	3874	-7.59	0.3
	330	3460	-7.89	0.34
	329	2994	9.79	0.37
	310	2612	-7.42	0.35
	329	2341	6.63	0.29
	367	1844	-3.05	0.36
	312	1546	-27.27	0.38
	353	1159	-11.35	0.34
	314	839	-11.81	0.34
	271	583	-11.75	0.35
	286	137	-14.59	0.34
	125	-84	-11.64	0.34
	178	-411	-7.1	0.34
	108	-808	48.12	0.3
	224	-1182	-11.53	0.34
	203	-1496	-8.26	0.35
	204	-1846	-5.23	0.34
	180	-2183	-13.6	0.35
	212	-2543	-7.72	0.36
	262	-2810	-5.75	0.34
	312	-3099	-2.72	0.35
	519	-3283	-7.54	0.35
	214	-3998	8.44	0.36
	373	-4414	-7.59	0.36
	265	-4779	-17.75	0.39
	199	-5120	-15.69	0.34
	192	-5401	-13.13	0.34
	181	-5692	-12.89	0.34
	98	-6011	-14.87	0.35
	183	-6282	-15.88	0.33
	169	-6632	-20.87	0.33
	127	-6907	-15.12	0.34
	648	-6354	-11.43	0.6
	1068	-6480	-24.24	0.36
	1553	-5774	-21.29	0.39
	1116	-4982	-14.75	0.33
	1849	-4413	-26.59	0.36
	1606	-3503	-26.92	0.35
	2134	-2810	-26.69	0.36
G-FB2-s-575	-2268	-2488	-8.91	0.42
	-2065	-2412	-22.41	0.42
	-1870	-2352	-19.83	0.42
	-1670	-2352	-20.79	0.42
	-1470	-2352	-17.08	0.44
	-1282	-2311	-20.56	0.42
	-1110	-2306	-15.81	0.42
	-972	-2338	-25.62	0.42
	-772	-2338	-12.04	0.42
	-526	-2250	-2.47	0.42
	-302	-2202	5.31	0.42
	-56	-2194	14.74	0.42
	144	-2194	16.6	0.42
	344	-2194	27.24	0.42
	535	-2134	32.41	0.42
	903	-2079	45.89	0.42
	1102	-2114	54.41	0.42
	1220	-2119	54.89	0.42
	1088	-1998	52.52	0.45
	1056	-1794	52.44	0.42
	987	-1682	47.97	0.42
	794	-1718	41.37	0.42
	594	-1749	33.64	0.42
	341	-1787	28.78	0.42
	49	-1726	17.33	0.42
	-169	-1691	10.08	0.42
	-369	-1691	6.11	0.42
	-569	-1691	-8.01	0.42
	-773	-1635	-11.06	0.42
	-973	-1635	-13.26	0.42
	-1164	-1586	-22.76	0.42
	-1364	-1586	-21.61	0.42
	-1564	-1586	2.65	0.43
	-1728	-1588	14.09	0.51
	-1973	-1584	-20.63	0.42
	-2173	-1584	-12.78	0.42
	-2337	-1615	-7.03	0.42
	-1913	-1212	-26.43	0.42
	-1913	-1012	-17.01	0.42
	-1871	-604	-3.82	0.43
	-1871	-404	-22.96	0.42
	-1871	-204	-16.68	0.46
	-1871	-4	-21.22	0.42
	-1772	319	-14.32	0.42
	-1862	539	-27.03	0.42
	-1806	824	-25.93	0.42
	-1610	1160	-27.94	0.42
	-1401	1402	-10.16	0.42
	-1414	1691	-16.32	0.42
	-1547	1906	-21.41	0.42
	-1775	2110	-12.38	0.42
	-1710	2423	-21.96	0.42
	-1338	2302	-22.46	0.42
	-1214	2398	-25.11	0.42
	-1277	2877	-23.67	0.42
	-1315	3421	-25.51	0.42
	-1365	3566	-25.21	0.42
	-1295	3747	-22.81	0.42
	-1334	4609	-25.71	0.42
	-1033	4949	-21.13	0.42
G-FB2-s-576	5144	3735	37.79	0.07
	5144	3535	28.13	0.08
	5144	3335	19.65	0.07
	5144	3135	19.46	0.06
	5144	2935	13.08	0.06
	5127	2708	9.48	0.08
	5094	2483	0.83	0.09
	5094	2283	1.63	0.12
	5108	2005	-19.95	0.09
	5108	1805	-14.48	0.06
	5108	1605	-13.08	0.06
	5160	1409	-14.62	0.06
	5106	1213	-5.26	0.24
	5282	947	-6.6	0.07
	5282	747	-1.94	0.12
	5282	547	-8.58	0.08
	5316	360	-11.94	0.09
	5394	195	-5.03	0.12
	5448	-43	-6.01	0.11
	5366	-248	-3.91	0.07
	5519	-477	-2.62	0.08
	5558	-739	0.69	0.08
	5684	-954	6.27	0.08
	5655	-1189	14.68	0.09
	5821	-1118	10.4	0.1
	5991	-1031	3.76	0.08
	6300	-997	10.03	0.06
	6300	-797	4.41	0.09
	6291	-632	-17.52	0.06
	6291	-432	-7.64	0.06
	6275	-221	-18.75	0.06
	6275	-21	-9.04	0.22
	6275	179	-14.72	0.06
	6238	381	-12.08	0.06
	6284	539	-13.2	0.05
	6284	739	-19.73	0.08
	6284	1139	-11.47	0.07
	6284	1339	-3.71	0.08
	6284	1539	-6.24	0.07
	6284	1739	0.49	0.06
	6320	1954	5.87	0.08
	6320	2154	8.26	0.07
	6353	2296	15.93	0.07
	6353	2496	19.3	0.07
	6353	2696	24.13	0.07
	6353	2896	27.71	0.07
	6353	3096	34.78	0.07
	6368	3255	41.5	0.07
	6542	3237	45.19	0.07
Pyrite sun	5150	-2104	-12.74	0.31
	4912	-2144	-11.05	0.21
	4691	-2219	-11.06	0.16
	4462	-2276	-11.32	0.18
	4240	-2327	-11.04	0.22
	4002	-2393	-11.66	0.24
	3778	-2460	-10.99	0.25
	3532	-2503	-11.42	0.23
	3282	-2510	-11.39	0.25
	3079	-2616	-12.14	0.41
	2934	-2630	-10.82	0.29
	2718	-2692	-12.6	0.34
	2563	-2729	-10.52	0.23
	2406	-2814	-10.54	0.26
	2213	-2871	-10.89	0.21
	2045	-2977	-12.64	0.35
	1840	-3007	-11.05	0.25
	1621	-3128	-10.81	0.26
	3080	2104	-9.27	0.23
	2859	2126	-9.97	0.23
	2636	1999	-11.13	0.28
	2436	1947	-11.66	0.3
	2231	1930	-10.11	0.22
	2038	1854	-10	0.23
	1785	1822	-10.33	0.23
	1596	1799	-10.15	0.24
	1319	1716	-9.9	0.23
	1076	1672	-9.73	0.26
	877	1666	-9.45	0.23
	651	1646	-9.95	0.23
	488	1603	-10.65	0.26
	288	1539	-10.39	0.25
	107	1530	-10.65	0.22
	-105	1492	-10.74	0.25
	94	-2538	-10.52	0.23
	-103	-2570	-10.29	0.21
	-290	-2586	-10.34	0.23
	-466	-2576	-10.34	0.22
	-680	-2623	-10.94	0.24
	-943	-2618	-10.39	0.24
	-1160	-2700	-10.41	0.24
	-1342	-2724	-10.95	0.28
	-1542	-2716	-10.56	0.22
	-1761	-2742	-10.74	0.23
	-1966	-2775	-10.36	0.23
	-2130	-2772	-10.86	0.26
	-2359	-2762	-13.89	0.4
	-1311	1023	-9.92	0.24
	-1505	998	-9.88	0.23
	-1729	976	-9.89	0.24
	-1924	879	-10.54	0.23
	-2101	866	-9.95	0.22
	-2294	860	-10.71	0.26
	-2472	902	-10.35	0.21
	-2609	874	-11.63	0.23
	-2775	919	-10.73	0.23
	3537	-2852	-11.69	0.22
	3401	-2541	-10.57	0.23
	3362	-2238	-10.69	0.24
	3074	-1895	-10.64	0.23
	2953	-1576	-10.55	0.23
	2846	-1268	-10.84	0.24
	2707	-1040	-10.22	0.23
	2607	-814	-10.36	0.24
	2406	-527	-10.36	0.22
	2280	-263	-11.27	0.25
	2205	72	-10.71	0.22
	2013	234	-12.25	0.26
	1883	488	-11.63	0.27
	1776	768	-10.07	0.19
	1531	1017	-10.72	0.32
	1461	1284	-10.95	0.26
	1338	1487	-10.56	0.22
	1224	1882	-10.78	0.22
	1011	2246	-10.79	0.23
	960	2621	-10.11	0.2
	773	2891	-10.43	0.21
	643	3210	-10.32	0.24
	-1001	-4129	-11.23	0.24
	-1096	-3694	-12.63	0.29
	-1134	-3339	-11.08	0.22
	-1193	-3020	-10.34	0.2
	-1268	-2680	-11.87	0.26
	-1297	-2353	-10.06	0.22
	-1306	-2042	-9.94	0.23
	-1418	-1712	-10.3	0.22
	-1436	-1382	-10.28	0.21
	-1560	-1066	-10.26	0.22
	-1636	-768	-11.36	0.22
	-1740	-526	-10.47	0.21
	-1839	-267	-10.21	0.2
	-2076	15	-11.16	0.25
	-2042	310	-10.06	0.22
	-2090	640	-10.61	0.24
	-2187	1006	-10.91	0.23
	-2302	1355	-10.12	0.21
	-2398	1702	-9.83	0.2
	-2488	2040	-10.32	0.25
	-2540	2283	-10.67	0.23
	-2656	2612	-13.55	0.45
	-2739	2803	-10.31	0.2
	-2780	3093	-10.55	0.24
	-2944	3516	-11.51	0.26
Pyrite flower	-1721	4046	-11.81	0.26
	-1413	4040	-10.76	0.19
	-1172	4074	-10.59	0.23
	-922	4074	-10.58	0.22
	-672	4074	-10.2	0.22
	-389	4071	-10.67	0.19
	-219	4055	-10.73	0.24
	-2091	-3472	-9.53	0.23
	-1791	-3549	-11.21	0.25
	-1547	-3614	-9.86	0.24
	-1294	-3724	-10.14	0.24
	-1023	-3817	-9.92	0.22
	-771	-3894	-10.09	0.22
	-517	-4013	-10.11	0.24
	-227	-4113	-10	0.2
	125	-4204	-9.74	0.2
	392	-4332	-10.92	0.23
	603	-4192	-10.28	0.24
	2944	878	-10.9	0.22
	3194	878	-11.3	0.19
	3444	878	-11.73	0.24
	3658	937	-11.2	0.22
	3908	937	-10.88	0.21
	4211	927	-12.46	0.31
	4436	908	-10.54	0.24
	4690	947	-10.5	0.22
	4947	909	-10.81	0.27
	5197	909	-9.98	0.19
	5469	941	-9.79	0.21
	5741	946	-12.17	0.34
	5991	946	-11.05	0.25
	6307	955	-11	0.25
	6557	955	-9.69	0.21
